# Supplementary material for: Integrating Tenascin-C protein expression and 1q25 copy number status in pediatric intracranial ependymoma prognostication: A new model for risk stratification
Source: PLoS One. 2017 Jun 15;12(6):e0178351. doi: 10.1371/journal.pone.0178351 (PMC5472261; doi:10.1371/journal.pone.0178351)
Supplement: S4 File — —Table A. Baseline characteristics, by cohort and for all patients; Table B. Patient and tumor characteristics for patients with and without TNC and 1q25 gain results; Table C. Correlation between Tenascin-C and 1q25 gain and baseline characteristics in all patients—complete cases analysis; Table D. Analysis of overall survival (OS) using a multivariable Cox regression model stratified by cohort in complete cases; Table E. Analysis of overall survival (OS) using a multivariable Cox regression model without and with interaction between TNC and tumor location stratified by cohort and radiotherapy in complete cases; Table F. P-values of pre-specified interaction terms; Table G. Baseline characteristics, by cohort and overall in posterior fossa patients; Table H. Baseline characteristics, by cohort and overall in supratentorial patients. (ZIP) [file pone.0178351.s004.zip]

Archive with 8 entries (8 files):
- Table A.docx
- Table B.docx
- Table C.docx
- Table D.docx
- Table E.docx
- Table F.docx
- Table G.docx
- Table H.docx
