# Supplementary material for: Integrating Tenascin-C protein expression and 1q25 copy number status in pediatric intracranial ependymoma prognostication: A new model for risk stratification
Source: PLoS One. 2017 Jun 15;12(6):e0178351. doi: 10.1371/journal.pone.0178351 (PMC5472261; doi:10.1371/journal.pone.0178351)
Supplement: S5 File — (XLS) [file pone.0178351.s005.xls]

## Sheet: Individual_database_Ependymome_
country	sex	age_diag_surg	age36	tumor location	grade	extent_of_resection	trt_RT	tnc2	oneqgain	rela	del_OSpy	statusp	del_EFSpy	EFSp	risk_group
France	Female	16	0	PF	3	Complete	1	Positive	Negative	0	2.850102669	1	0.585900068	1	Intermediate
France	Female	26	0	PF	2	Complete	0	Positive	Negative	0	12.44900753	0	12.44900753	0	Good
France	Female	38	1	PF	3	Complete	0	Positive	Negative	0	5.963039014	0	5.963039014	0	Intermediate
France	Female	24	0	PF	3	Incomplete	0	Negative		0	0.813141684	1	0.813141684	1
France	Male	123	1	PF	3	Complete	1	Negative	Positive	0	6.636550308	0	6.636550308	0	Intermediate
France	Male	49	1	PF	3	Complete	0	Positive	Negative	0	10.09445585	1	1.377138946	1	Intermediate
France	Male	11	0	PF	3	Complete	0	Positive	Negative	0	4.832306639	1	0.826830938	1	Intermediate
France	Female	7	0	PF	3	Incomplete	0	Positive	Negative	0	15.34291581	0	0.380561259	1	Poor
France	Male	8	0	PF	3	Complete	0	Positive		0	1.237508556	1	0.706365503	1
France	Male	92	1	PF	3	Complete	1	Positive	Negative	0	8.736481862	0	8.736481862	0	Intermediate
France	Male	14	0	PF	3	Incomplete	0	Positive	Negative	0	0.306639288	1	0.260095825	1	Poor
France	Male	44	1	PF	2	Complete	0	Positive	Positive	0	5.820670773	0	0.706365503	1	Intermediate
France	Male	62	1	PF	3	Complete	1	Positive	Negative	0	4.238193018	1	1.368925394	1	Intermediate
France	Female	15	0	PF	3	Complete	0	Positive		0	1.316906229	1	1.051334702	1
France	Male	41	1	PF	3	Complete	0	Positive	Positive	0	4.339493498	1	0.353182752	1	Poor
France	Female	18	0	PF	3	Complete	0	Positive	Positive	0	3.375770021	1	0.741957563	1	Poor
France	Male	30	0	PF	3	Complete	0	Negative	Negative	0	13.83983573	0	3.507186858	1	Good
France	Male	164	1	PF	3	Complete	1	Negative	Negative	0	10.58726899	1	10.58726899	1	Good
France	Male	131	1	PF	2	Complete	1	Negative	Positive	0	2.340862423	0	2.340862423	0	Intermediate
France	Female	21	0	PF	3	Complete	0	Positive		0	3.958932238	1	1.579739904	1
France	Male	19	0	PF	2	Incomplete	0	Positive	Negative	0	1.968514716	1	0.741957563	1	Intermediate
France	Female	27	0	PF	3	Complete	0	Positive	Negative	0	8.032854209	0	8.032854209	0	Intermediate
France	Male	41	1	PF	3	Complete	0	Positive	Negative	0	7.663244353	0	7.663244353	0	Intermediate
France	Male	24	0	PF	3	Complete	0	Positive	Positive	0	2.444900753	1	0.802190281	1	Poor
France	Female	48	1	PF	3	Complete	1	Positive	Positive	0	2.220396988	1	0.331279945	1	Poor
France	Female	17	0	PF	3	Complete	0	Positive	Negative	0	5.341546886	1	3.912388775	1	Intermediate
France	Male	20	0	PF	3	Incomplete	0	Positive	Negative	0	5.127994524	1	0.851471595	1	Poor
France	Female	121	1	PF	3	Complete	0	Negative	Positive	0	7.978097194	1	7.978097194	1	Intermediate
France	Male	52	1	PF	3	Complete	0	Negative		0	10.13552361	0	1.431895962	1
France	Female	66	1	PF	3	Incomplete	1	Negative	Negative	0	3.490759754	1	2.29431896	1	Intermediate
France	Male	19	0	PF	3	Incomplete	0	Positive	Negative	0	2.551676934	0	2.551676934	0	Poor
France	Female	93	1	PF	2	Complete	1	Positive	Positive	0	4.057494867	0	3.906913073	1	Intermediate
France	Male	151	1	PF	3	Complete	1	Negative	Negative	0	5.897330595	0	5.897330595	0	Good
France	Female	16	0	PF	3	Complete	0	Positive		0	8.410677618	1	1.544147844	1
France	Female	17	0	PF	3	Incomplete	0	Positive	Negative	0	1.954825462	0	1.935660507	1	Poor
France	Male	23	0	PF	3	Complete	0	Positive	Negative	0	5.379876797	0	2.516084873	1	Intermediate
France	Male	9	0	PF	3	Complete	0	Negative	Positive	0	9.095140315	1	4.928131417	1	Intermediate
France	Female	111	1	PF	2	Incomplete	1	Negative	Negative	0	10.9431896	0	0.922655715	1	Good
France	Female	40	1	PF	3	Incomplete	0	Positive	Negative	0	2.584531143	1	0.27652293	1	Poor
France	Female	36	1	PF	3	Complete	0	Positive		0	7.991786448	0	7.991786448	0
France	Female	19	0	PF	3	Complete	0	Positive		0	5.656399726	0	0.668035592	1
France	Male	35	0	PF	3	Complete	0	Negative		0	14.20670773	0	14.20670773	0
France	Male	12	0	PF	3	Complete	0	Positive	Negative	0	4.703627652	1	1.316906229	1	Intermediate
France	Female	22	0	PF	3	Complete	0	Positive	Negative	0	3.800136893	1	1.965776865	1	Intermediate
France	Male	24	0	ST	2	Incomplete	0	Positive		1	8.199863107	0	1.604380561	1
France	Male	58	1	ST	3	Complete	0	Negative		1	7.559206023	0	6.305270363	1
France	Male	29	0	PF	3	Incomplete	0	Positive	Negative	0	3.947980835	0	1.571526352	1	Poor
France	Male	24	0	PF	2	Complete	0	Positive	Negative	0	2.217659138	1	0.386036961	1	Good
France	Female	11	0	PF	3	Complete	0	Negative		0	2.119096509	1	1.650924025	1
France	Male	28	0	PF	3	Complete	0	Negative	Negative	0	6.924024641	0	6.924024641	0	Good
France	Male	51	1	ST	2	Complete	0	Negative	Positive	1	3.362080767	1	3.362080767	1	Intermediate
France	Female	36	1	PF	2	Incomplete	0	Positive	Negative	0	6.828199863	1	2.01779603	1	Intermediate
France	Female	24	0	PF	2	Complete	0	Positive	Negative	0	13.37713895	0	13.37713895	0	Good
France	Female	14	0	PF	3	Complete	0	Positive		0	16.55578371	0	7.351129363	1
France	Female	20	0	PF	3	Incomplete	0	Positive	Negative	0	1.259411362	1	0.854209446	1	Poor
France	Male	13	0	PF	3	Complete	0	Positive	Negative	0	7.663244353	1	0.76386037	1	Intermediate
France	Male	13	0	PF	3	Complete	0	Negative		0	13.8973306	0	13.8973306	0
France	Female	32	0	PF	3	Complete	0	Positive	Negative	0	1.872689938	1	0.536618754	1	Intermediate
France	Male	21	0	PF	3	Incomplete	0	Negative		0	7.455167693	0	2.439425051	1
France	Male	56	1	PF	2	Incomplete	0	Negative		0	6.830937714	0	0.780287474	1
France	Female	28	0	ST	3	Incomplete	0	Negative	Negative	0	10.58726899	0	1.130732375	1	Intermediate
France	Female	31	0	PF	3	Complete	0	Negative	Negative	0	8.514715948	1	6.269678303	1	Good
France	Female	12	0	PF	3	Complete	0	Positive		0	4.547570157	1	2.039698836	1
France	Male	32	0	PF	3	Complete	0	Negative		0	2.918548939	1	0.684462697	1
France	Female	12	0	ST	3	Complete	0	Negative		0	8.394250513	0	8.394250513	0
France	Male	23	0	PF	2	Incomplete	0	Positive	Negative	0	3.362080767	1	1.300479124	1	Intermediate
France	Female	30	0	PF	3	Incomplete	0	Positive	Negative	0	3.994524298	1	1.971252567	1	Poor
France	Male	8	0	PF	2	Incomplete	0	Negative		0	0.41615332	1	0.325804244	1
France	Male	14	0	ST	3	Incomplete	0	Negative		0	15.69609856	0	3.665982204	1
France	Female	22	0	PF	3	Complete	0	Negative		0	3.351129363	1	1.787816564	1
France	Male	9	0	PF	3	Incomplete	0	Positive	Negative	0	2.806297057	1	1.11156742	1	Poor
France	Female	20	0	PF	3	Incomplete	0	Positive		0	3.101984942	1	0.547570157	1
France	Male	118	1	ST	3	Incomplete	1	Positive	Negative	1	2.239561944	0	0.755646817	1	Intermediate
France	Female	19	0	ST	2	Incomplete	0	Negative	Negative	0	6.412046543	0	0.199863107	1	Intermediate
France	Female	38	1	ST	3	Incomplete	0	Negative		0	7.230663929	1	0.982888433	1
France	Female	75	1	ST	3	Incomplete	1	Negative	Positive	0	1.25119781	1	1.212867899	1	Poor
France	Female	122	1	ST	3	Incomplete	1	Negative	Negative	0	0.553045859	1	0.183436003	1	Intermediate
France	Male	94	1	ST	3	Complete	1	Negative	Positive	1	2.595482546	0	2.595482546	0	Poor
France	Male	32	0	ST	3	Complete	0	Negative	Negative	1	16.90349076	0	9.284052019	1	Intermediate
France	Male	21	0	ST	3	Complete	0	Negative		1	2.986995209	1	2.965092402	1
France	Male	17	0	ST	3	Complete	0	Positive	Negative	1	3.266255989	0	3.266255989	0	Intermediate
France	Male	83	1	ST	3	Complete	1	Positive	Negative	1	10.50787132	0	10.50787132	0	Good
France	Female	118	1	ST	2	Complete	0	Negative	Negative	0	6.05338809	0	6.05338809	0	Good
France	Female	15	0	ST	3	Incomplete	0	Negative	Negative	1	1.782340862	1	1.782340862	1	Intermediate
France	Female	129	1	ST	3	Incomplete	1	Negative	Negative	0	4.52019165	0	0.632443532	1	Intermediate
France	Female	136	1	ST	3	Complete	1	Negative	Negative	1	2.507871321	0	1.253935661	1	Intermediate
France	Female	99	1	ST	3	Complete	0	Negative		0	3.455167693	1	0.470910335	1
France	Male	166	1	ST	3	Incomplete	0	Positive	Positive	1	3.293634497	1	0.405201916	1	Poor
France	Male	141	1	ST	3	Incomplete	1	Negative	Negative	1	9.667351129	0	9.667351129	0	Intermediate
France	Female	15	0	ST	3	Incomplete	0	Negative		0	0.539356605	1	0.098562628	1
France	Female	33	0	ST	3	Complete	0	Negative	Negative	1	5.385352498	0	5.385352498	0	Intermediate
France	Male	61	1	ST	3	Complete	0	Negative		1	11.50171116	0	1.683778234	1
France	Male	115	1	ST	3	Complete	1	Negative		1	1.84257358	0	1.84257358	0
UK	Male	32	0	PF	2	Incomplete	0	Positive	Negative	0	10.96235455	0	10.96235455	0	Intermediate
UK	Male	17	0	PF	2	Incomplete	0	Negative	Negative		10.74332649	0	10.74332649	0	Good
UK	Male	20	0	PF	2	Complete	0	Positive	Negative		10.37097878	0	10.37097878	0	Good
UK	Male	28	0	PF	2	Incomplete	1	Negative	Negative	0	3.321013005	1	1.593429158	1	Good
UK	Female	31	0	PF	3	Incomplete	1	Positive	Negative	0	3.030800821	1	0.643394935	1	Poor
UK	Female	16	0	PF	3	Complete	0	Positive	Negative	0	11.18412047	0	11.18412047	0	Intermediate
UK	Male	12	0	PF	3	Complete	1	Positive		0	3.121149897	1	1.511293634	1
UK	Male	25	0	PF	2	Complete	0	Positive	Negative	0	9.941136208	0	9.941136208	0	Good
UK	Male	21	0	PF	2	Incomplete	1	Negative	Negative	0	6.532511978	1	2.828199863	1	Good
UK	Male	32	0	PF	2	Incomplete	0	Negative	Negative	0	10.79534565	0	10.79534565	0	Good
UK	Female	31	0	PF	2	Complete	1	Positive		0	6.965092402	0	0.678986995	1
UK	Male	12	0	PF	2	Complete	1	Positive	Negative	1	2.765229295	1	1.174537988	1	Good
UK	Male	17	0	PF	2	Incomplete	1	Positive	Negative	0	2.666666667	1	2.146475017	1	Intermediate
UK	Female	20	0	PF	2	Incomplete	1	Positive	Positive		8.054757016	0	1.158110883	1	Poor
UK	Female	26	0	PF	2	Incomplete	0	Positive	Positive	0	8.618754278	0	4.785763176	1	Poor
UK	Female	26	0	PF	2	Complete	1	Positive	Negative	0	10.27789185	0	5.70294319	1	Good
UK	Female	15	0	PF	2	Complete	1	Positive	Positive		3.493497604	1	1.46201232	1	Intermediate
UK	Female	11	0	ST	3	Complete	0	Negative	Negative	1	9.226557153	0	9.226557153	0	Intermediate
UK	Male	27	0	PF	2	Complete	1	Positive	Positive	0	6.412046543	1	5.629021218	1	Intermediate
UK	Male	28	0	PF	2	Incomplete	1	Positive		0	3.772758385	1	2.308008214	1
UK	Male	22	0	PF	2	Complete	1	Positive	Positive	0	8.224503765	0	2.636550308	1	Intermediate
UK	Male	37	1	PF	2	Complete	0	Positive	Negative	0	8.229979466	0	8.229979466	0	Good
UK	Male	17	0	ST	3	Incomplete	0	Negative	Negative		6.811772758	0	6.811772758	0	Intermediate
UK	Female	4	0	ST	2	Incomplete	0	Negative	Negative	0	12.29295003	0	9.49486653	1	Intermediate
UK	Male	33	0	PF	2	Complete	1	Positive	Negative		11.70978782	0	11.70978782	0	Good
UK	Male	30	0	PF	3	Incomplete	1	Positive	Negative	0	6.95687885	1	2.154688569	1	Poor
UK	Female	28	0	ST	2	Incomplete	0	Positive	Positive		7.997262149	0	0.908966461	1	Intermediate
UK	Female	24	0	PF	3	Complete	0	Positive	Negative	0	15.17316906	0	15.17316906	0	Intermediate
UK	Male	31	0	PF	2	Incomplete	0	Positive	Negative	0	1.900068446	1	1.817932923	1	Intermediate
UK	Male	35	0	PF	3	Complete	1	Positive		0	6.740588638	1	2.308008214	1
UK	Female	30	0	ST	3	Complete	0	Negative	Negative		7.112936345	0	7.112936345	0	Intermediate
UK	Female	28	0	PF	2	Incomplete	1	Positive	Negative		5.453798768	1	2.893908282	1	Intermediate
UK	Male	29	0	PF	3	Incomplete	0	Positive	Negative	0	7.118412047	0	7.118412047	0	Poor
UK	Male	17	0	PF	3	Complete	0	Positive	Positive	0	0.528405202	1	0.355920602	1	Poor
UK	Female	35	0	PF	2	Incomplete	1	Positive	Positive	1	4.076659822	1	1.724845996	1	Poor
UK	Male	34	0	PF	2	Incomplete	0	Negative	Negative		5.963039014	0	5.963039014	0	Good
UK	Male	29	0	PF	3	Complete	0	Negative	Positive	0	5.396303901	0	0.752908966	1	Intermediate
UK	Male	23	0	PF	3	Incomplete	0	Positive	Negative	0	0.002737851	0	0.002737851	0	Poor
UK	Female	15	0	PF	3	Incomplete	0	Positive	Negative		1.571526352	1	1.524982888	1	Poor
UK	Female	24	0	PF	3	Complete	1	Positive	Negative	0	2.551676934	0	2.255989049	1	Intermediate
UK	Female	18	0	PF	3	Complete	0	Positive	Negative	0	2.507871321	0	2.507871321	0	Intermediate
UK	Male	16	0	PF	2	Complete	1	Positive	Negative	0	2.874743326	1	1.388090349	1	Good
UK	Male	22	0	PF	3	Incomplete	0	Positive	Negative	0	2.368240931	0	2.368240931	0	Poor
UK	Male	18	0	ST	3	Complete	0	Negative	Negative		1.779603012	0	1.779603012	0	Intermediate
UK	Male	28	0	PF	3	Incomplete	0	Positive	Negative	0	1.275838467	0	1.264887064	1	Poor
UK	Female	15	0	PF	3	Complete	1	Positive	Negative		3.712525667	1	2.485968515	1	Intermediate
UK	Male	12	0	PF	2	Complete	1	Positive	Negative		2.058863792	1	1.388090349	1	Good
UK	Female	30	0	PF	2	Incomplete	0	Positive	Positive		1.196440794	1	1.166324435	1	Poor
UK	Female	15	0	PF	3	Complete	1	Positive		0	1.744010951	0	0.438056126	1
UK	Female	17	0	ST	3	Incomplete	0	Negative	Negative	0	12.26009582	0	12.26009582	0	Intermediate
UK	Male	20	0	PF	2	Incomplete	1	Positive	Positive	0	2.940451745	1	2.020533881	1	Poor
UK	Male	36	1	PF	2	Complete	0	Positive	Negative	0	13.51950719	0	13.51950719	0	Good
UK	Male	30	0	PF	2	Incomplete	1	Positive	Negative		3.649555099	1	1.319644079	1	Intermediate
UK	Male	21	0	PF	3	Incomplete	1	Positive	Negative	0	3.65229295	1	1.100616016	1	Poor
UK	Male	28	0	PF	3	Complete	1	Negative		0	12.91444216	0	2.488706366	1
UK	Male	15	0	PF	3	Complete	1	Positive			4.054757016	1	2.058863792	1
UK	Male	25	0	PF	3	Incomplete	1	Positive			1.618069815	1	0.221765914	1
UK	Male	23	0	PF	3	Incomplete	1	Positive	Negative	0	14.14921287	0	2.488706366	1	Poor
UK	Female	9	0	PF	2	Complete	0	Positive	Negative	0	0.900752909	1	0.668035592	1	Good
UK	Male	15	0	PF	3	Incomplete	1	Positive	Negative	0	8.898015058	1	3.414099932	1	Poor
UK	Male	176	1	PF	3	Complete	1	Negative	Positive	0	7.61670089	0	7.61670089	0	Intermediate
UK	Female	152	1	PF	2	Incomplete	1	Negative			5.347022587	1	2.258726899	1
UK	Male	44	1	PF	2	Complete	1	Positive	Negative	1	5.552361396	0	5.552361396	0	Good
UK	Female	82	1	ST	2	Complete	1	Negative	Negative	1	6.803559206	0	6.803559206	0	Good
UK	Male	67	1	ST	2	Incomplete	1	Negative		0	1.015742642	1	0.747433265	1
UK	Male	51	1	PF	3	Complete	1	Positive	Negative	0	2.568104038	1	2.220396988	1	Intermediate
UK	Male	76	1	ST	2	Incomplete	1	Negative	Negative		5.190965092	0	0.336755647	1	Intermediate
UK	Male	155	1	PF	3	Complete	1	Negative	Negative		6.666666667	0	6.666666667	0	Good
UK	Male	48	1	PF	2	Incomplete	1	Positive	Negative		4.073921971	1	2.291581109	1	Intermediate
UK	Male	179	1	ST	2	Incomplete	1	Positive	Negative		6.976043806	0	6.976043806	0	Good
UK	Male	78	1	PF	3	Incomplete	1	Positive	Positive	0	3.989048597	1	2.584531143	1	Poor
UK	Male	54	1	PF	2	Incomplete	1	Negative	Negative	0	5.727583847	1	1.423682409	1	Good
UK	Female	123	1	ST	2	Complete	1	Negative	Negative		2.376454483	1	1.653661875	1	Good
UK	Female	80	1	ST	2	Complete	1	Negative	Negative		6.554414784	0	6.554414784	0	Good
UK	Female	54	1	PF	3	Complete	1	Negative	Positive	0	7.077344285	0	7.077344285	0	Intermediate
UK	Male	80	1	PF	2	Incomplete	1	Positive	Positive		6.6091718	0	0.687200548	1	Poor
UK	Male	121	1	PF	2	Complete	1	Negative	Positive	0	5.631759069	1	2.576317591	1	Intermediate
UK	Male	59	1	PF	2	Incomplete	1	Positive	Negative	0	3.457905544	1	1.653661875	1	Intermediate
UK	Female	75	1	ST	3	Complete	1	Negative	Negative		5.106091718	1	1.993155373	1	Intermediate
UK	Male	179	1	PF	2	Complete	1	Negative	Negative	0	3.3045859	0	3.3045859	0	Good
UK	Female	62	1	PF	2	Incomplete	1	Negative	Negative	0	3.660506502	0	3.660506502	1	Good
UK	Female	38	1	PF	2	Incomplete	1	Positive	Negative	0	3.830253251	0	3.830253251	0	Intermediate
UK	Female	62	1	PF	3	Incomplete	1	Negative	Negative	0	5.429158111	0	5.429158111	0	Intermediate
UK	Female	146	1	PF	3	Incomplete	1		Positive		5.122518823	0	2.184804928	1
UK	Female	85	1	ST	3	Complete	1	Negative	Negative	0	4.911704312	0	1.49486653	1	Intermediate
UK	Male	68	1	ST	3	Complete	1	Negative	Negative		8.895277207	0	8.895277207	0	Intermediate
UK	Male	115	1	ST	3	Complete	1	Negative		1	5.004791239	0	3.052703628	1
UK	Male	52	1	PF	3	Complete	1	Negative	Negative	0	3.504449008	1	1.804243669	1	Good
UK	Female	182	1	ST	3	Complete	1	Negative	Negative	0	1.615331964	0	1.615331964	0	Intermediate
UK	Male	200	1	PF	2	Incomplete	1	Negative	Negative	0	5.065023956	0	0.561259411	1	Good
UK	Male	178	1	ST	2	Complete	1	Negative	Negative	0	3.997262149	0	3.561943874	1	Good
UK	Male	119	1	PF	3	Complete	1	Negative	Negative	0	3.989048597	0	3.989048597	0	Good
UK	Female	78	1	PF	3	Incomplete	1	Negative	Negative		3.093771389	1	1.119780972	1	Intermediate
UK	Male	110	1	ST	3	Complete	1	Negative	Positive	1	3.802874743	0	3.802874743	0	Poor
UK	Male	36	1	ST	3	Incomplete	1	Negative	Positive		1.889117043	1	1.215605749	1	Poor
UK	Female	144	1	ST	3	Incomplete	1	Positive	Negative	0	2.976043806	1	0.34770705	1	Intermediate
UK	Female	78	1	PF	2	Incomplete	1	Positive			1.420944559	1	0.640657084	1
UK	Male	36	1	PF	2	Complete	1	Positive	Negative		2.877481177	0	2.877481177	0	Good
UK	Male	152	1	ST	2	Incomplete	1	Positive	Negative	0	8.402464066	0	0.344969199	1	Good
UK	Female	78	1	PF	2	Complete	1	Negative			2.425735797	0	2.425735797	0
UK	Female	96	1	PF	2	Complete	1	Positive			2.496919918	0	2.496919918	0
UK	Female	131	1	ST	3	Incomplete	1	Negative	Negative		1.722108145	0	1.722108145	0	Intermediate
UK	Male	83	1	PF	3	Complete	1	Positive		0	1.234770705	0	0.960985626	1
UK	Male	192	1	ST	3	Incomplete	1	Negative		0	1.169062286	0	1.169062286	0
UK	Male	40	1	PF	2	Incomplete	1	Positive	Negative	0	8.544832307	0	8.544832307	0	Intermediate
Italy	Male	70	1	PF	2	Complete	1		Negative		0.829568789	1	0.38329911	1
Italy	Male	50	1	PF	2	Complete	1				8.249144422	0	8.249144422	0
Italy	Male	25	0	PF	2	Incomplete	1	Positive			6.858316222	1	4.917180014	1
Italy	Male	47	1	ST	3	Complete	1	Positive	Negative	1	5.412731006	0	5.412731006	0	Good
Italy	Female	20	0	PF	3	Complete	0		Negative		7.698836413	1	5.924709103	1
Italy	Female	10	0	ST	3	Complete	0	Negative	Negative		2.384668036	1	2.29705681	1	Intermediate
Italy	Female	159	1	PF	2	Complete	1	Negative	Negative		11.52635181	0	11.52635181	0	Good
Italy	Male	27	0	PF	3	Complete	0	Negative	Negative		9.626283368	0	0.848733744	1	Good
Italy	Female	113	1	PF	2	Complete	1				10.49965777	0	10.49965777	0
Italy	Male	142	1	ST	2	Incomplete	1		Negative	0	8.194387406	1	6.392881588	1
Italy	Male	34	0	PF	2	Incomplete	1				2.19301848	1	1.25119781	1
Italy	Female	173	1	ST	3	Complete	1	Positive	Negative	1	8.917180014	0	8.917180014	0	Good
Italy	Male	46	1	PF	2	Incomplete	1	Positive	Negative		7.802874743	0	3.58110883	1	Intermediate
Italy	Female	35	0	ST	3	Complete	0	Negative	Negative	0	4.788501027	1	1.593429158	1	Intermediate
Italy	Female	52	1	ST	2	Complete	1	Negative	Negative	1	12.46543463	1	2.524298426	1	Good
Italy	Male	14	0	PF	2	Complete	0	Positive	Negative		3.263518138	0	0.925393566	1	Good
Italy	Male	17	0	PF	2	Complete	0	Positive	Negative		7.471594798	0	0.736481862	1	Good
Italy	Female	38	1	PF	2	Complete	1				2.806297057	1	1.924709103	1
Italy	Male	156	1	PF	3	Complete	1	Positive	Positive		4.569472964	1	1.557837098	1	Poor
Italy	Female	18	0	PF	3	Complete	0	Positive	Negative		2.934976044	1	0.325804244	1	Intermediate
Italy	Female	47	1	PF	2	Complete	1		Positive		9.527720739	0	4.109514031	1
Italy	Male	37	1	PF	2	Complete	1	Positive	Negative		10.2477755	0	10.2477755	0	Good
Italy	Male	124	1	PF	3	Incomplete	1	Positive	Negative		2.064339493	0	2.064339493	0	Poor
Italy	Female	4	0	PF	3	Incomplete	0	Positive	Negative		1.034907598	1	0.134154689	1	Poor
Italy	Male	16	0	PF	2	Complete	0				6.50513347	0	0.717316906	1
Italy	Female	112	1	ST	2	Complete	1	Negative	Negative	1	6.513347023	0	6.513347023	0	Good
Italy	Male	24	0	PF	3	Complete	0				18.97604381	0	18.97604381	1
Italy	Male	171	1	ST	3	Complete	1		Negative		4.542094456	1	3.110198494	1
Italy	Female	65	1	ST	3	Complete	1			0	5.226557153	0	5.226557153	0
Italy	Female	11	0	PF	3	Incomplete	0		Negative		2.19028063	1	0.971937029	1
Italy	Male	130	1	ST	3	Complete	1		Positive	1	7.039014374	1	1.46201232	1
Italy	Male	150	1	ST	3	Complete	1		Negative		2.773442847	1	1.77412731	1
Italy	Male	193	1	PF	3	Complete	1		Negative		6.253251198	1	3.770020534	1
Italy	Female	58	1	PF	2	Incomplete	1				11.41957563	0	5.834360027	1
Italy	Male	21	0	ST	3	Complete	0	Positive	Negative		3.285420945	0	0.777549624	1	Intermediate
Italy	Male	38	1	PF	2	Complete	1	Negative	Positive		5.472963723	0	5.472963723	0	Intermediate
Italy	Female	35	0	PF	2	Complete	0	Positive	Negative		9.938398357	1	2.663928816	1	Good
Italy	Male	73	1	PF	3	Incomplete	1				6.46954141	1	3.526351814	1
Italy	Male	35	0	PF	2	Incomplete	0	Positive	Negative		2.162902122	1	0.334017796	1	Intermediate
Italy	Female	24	0	PF	2	Complete	0	Positive	Positive		2.789869952	1	0.580424367	1	Intermediate
Italy	Male	15	0	PF	3	Complete	1		Negative		2.004106776	1	1.407255305	1
Italy	Male	38	1	PF	2	Incomplete	1	Negative	Negative		3.299110198	0	3.299110198	0	Good
Italy	Male	51	1	PF	3	Complete	1				2.620123203	1	1.190965092	1
Italy	Female	102	1	ST	3	Complete	1		Negative		5.01026694	0	0.410677618	1
Italy	Female	21	0	PF	2	Complete	0		Negative		0.027378508	1	0.027378508	1
Italy	Female	59	1	ST	2	Complete	1		Negative		2.606433949	0	2.606433949	0
Italy	Female	135	1	ST	2	Complete	0				10.2477755	0	10.2477755	0
Italy	Male	59	1	PF	2	Incomplete	1				6.819986311	0	2.691307324	1
Italy	Male	120	1	PF	2	Complete	0				6.250513347	1	2.579055441	1
Italy	Female	52	1	ST	3	Incomplete	1		Negative		1.664613279	1	0.336755647	1
Italy	Male	121	1	ST	3	Incomplete	1		Negative		1.527720739	1	0.859685147	1
Italy	Male	89	1	PF	3	Complete	1	Negative	Negative		7.137577002	0	0.955509925	1	Good
Italy	Male	16	0	PF	3	Incomplete	0	Positive	Negative		1.059548255	1	0.479123888	1	Poor
Italy	Male	89	1	ST	2	Complete	1		Negative		9.478439425	0	9.478439425	0
Italy	Female	22	0	PF	2	Incomplete	0		Negative		3.983572895	1	0.898015058	1
Italy	Female	57	1	PF	2	Complete	1	Negative	Positive		6.009582478	1	0.898015058	1	Intermediate
Italy	Male	23	0	PF	2	Complete	0	Positive	Negative		10.91307324	0	10.91307324	0	Good
Italy	Male	31	0	PF	3	Incomplete	0	Positive	Negative		4.635181383	0	0.375085558	1	Poor
Italy	Female	26	0	PF	3	Incomplete	0	Positive	Negative		0.958247775	1	0.807665982	1	Poor
Italy	Male	112	1	ST	3	Complete	1		Negative		2.647501711	1	1.127994524	1
Italy	Male	45	1	ST	3	Incomplete	1				6.116358658	0	0.999315537	1
Italy	Female	35	0	PF	2	Complete	0		Negative		5.579739904	0	5.579739904	0
Germany	Male	171	1	ST	3	Complete	1	Negative	Positive		2.863791923	1	1.593429158	1	Poor
Germany	Male	32	0	PF	3	Incomplete	1	Positive	Negative		7.162217659	0	5.571526352	1	Poor
Germany	Female	71	1	PF	3	Complete	1	Positive	Negative		5.303216975	0	5.303216975	0	Intermediate
Germany	Male	214	1	ST	3	Incomplete	1	Negative	Positive		3.145790554	0	3.145790554	0	Poor
Germany	Male	41	1	PF	2	Incomplete	0	Positive	Negative		2.548939083	0	0.87063655	1	Intermediate
Germany	Male	20	0	PF	3	Complete	1	Positive	Negative		8.284736482	0	8.284736482	0	Intermediate
Germany	Female	133	1	PF	3	Complete	1	Negative	Positive		5.522245038	0	5.522245038	0	Intermediate
Germany	Male	25	0	PF	3	Complete	1	Positive	Negative		2.195756331	0	2.195756331	0	Intermediate
Germany	Male	151	1	ST	3	Complete	1	Negative	Positive		4.758384668	0	4.758384668	0	Poor
Germany	Female	30	0	ST	3	Incomplete	1	Positive	Negative		5.144421629	0	5.144421629	0	Intermediate
Germany	Female	102	1	ST	2	Complete	1	Negative	Negative		2.064339493	0	2.064339493	0	Good
Germany	Male	44	1	ST	3	Complete	1	Negative	Negative		5.177275838	0	5.177275838	0	Intermediate
Germany	Female	106	1	ST	3		1	Negative	Negative		5.916495551	0	5.916495551	0
Germany	Male	190	1	PF	2	Incomplete	1	Negative	Negative		6.806297057	0	0.971937029	1	Good
Germany	Male	14	0	PF	3	Incomplete	1	Positive	Negative		6.521560575	0	5.637234771	1	Poor
Germany	Male	26	0	PF	2	Complete	1	Positive	Negative		4.982888433	0	4.982888433	0	Good
Germany	Female	59	1	PF	3	Complete	1	Positive	Negative		4.399726215	0	4.399726215	0	Intermediate
Germany	Male	54	1	ST	3	Incomplete	1	Positive	Negative		5.327857632	0	5.327857632	0	Intermediate
Germany	Male	43	1	ST	3	Complete	1	Negative	Negative		4.156057495	0	4.156057495	0	Intermediate
Germany	Male	36	1	PF	2	Complete	1	Negative	Negative		4.065708419	1	3.849418207	1	Good
Germany	Male	38	1	PF	2	Complete	1	Positive	Negative		5.828884326	0	5.828884326	0	Good
Germany	Male	33	0	ST	3	Incomplete	1	Positive	Negative		5.363449692	0	5.363449692	0	Intermediate
Germany	Male	75	1	PF	2	Incomplete	1	Positive	Positive		4.361396304	0	1.768651608	1	Poor
Germany	Female	3	0	ST	3	Incomplete	1	Negative	Negative		6.116358658	0	6.116358658	0	Intermediate
Germany	Male	113	1	ST	3	Incomplete	1	Negative	Negative		0.62696783	1	0.353182752	1	Intermediate
Germany	Female	31	0	PF	3	Complete	1	Positive	Negative		5.040383299	0	5.040383299	0	Intermediate
Germany	Female	102	1	ST	3	Complete	1	Negative	Negative		4.145106092	0	4.145106092	0	Intermediate
Germany	Male	148	1	PF	2	Complete	1	Negative	Negative		5.719370294	0	4.355920602	1	Good
Germany	Female	14	0	PF	3	Incomplete	1	Positive	Negative		1.719370294	1	0.881587953	1	Poor
Germany	Male	45	1	PF	2	Incomplete	0	Positive	Negative		5.004791239	0	0.440793977	1	Intermediate
Germany	Female	9	0	PF	3	Complete	1	Positive	Negative		3.715263518	0	3.715263518	0	Intermediate
Germany	Female	141	1	PF	3	Complete	1	Negative	Negative		3.405886379	0	3.405886379	0	Good
Germany	Male	154	1	ST	3	Complete	1	Negative	Negative		3.635865845	0	3.635865845	0	Intermediate
Germany	Male	148	1	ST	3	Complete	1	Negative	Negative		5.163586585	0	5.163586585	0	Intermediate
Germany	Female	51	1	PF	3	Incomplete	1	Positive	Positive		1.11430527	1	1.11430527	1	Poor
Germany	Male	12	0	PF	3	Incomplete	1	Positive	Negative		3.071868583	0	3.071868583	0	Poor
Germany	Male	180	1	ST	2	Complete	1	Negative	Negative		3.805612594	0	3.805612594	0	Good
Germany	Male	108	1	PF	3	Incomplete	0	Negative	Positive		3.091033539	1	0.120465435	1	Poor
Germany	Female	14	0	ST	3	Incomplete	0	Negative	Negative		4.774811773	0	4.774811773	0	Intermediate
Germany	Male	136	1	PF	3	Incomplete	1	Negative	Positive		1.541409993	1	1.541409993	1	Poor
Germany	Male	47	1	ST	3	Complete	1	Positive	Negative		5.316906229	0	5.316906229	0	Good
Germany	Female	53	1	PF	3	Complete	1	Positive	Negative		5.117043121	0	5.117043121	0	Intermediate
Germany	Male	28	0	ST	3	Complete	1	Negative	Positive		5.144421629	0	5.144421629	0	Poor
Germany	Female	171	1	ST	3	Complete	1	Negative	Negative		1.333333333	0	1.333333333	0	Intermediate
Germany	Male	46	1	PF	3	Complete	1	Positive	Positive		1.527720739	1	0.481861739	1	Poor
Germany	Male	150	1	PF	2	Complete	0		Negative		1.935660507	0	1.935660507	0
Germany	Male	49	1	ST	3	Incomplete	1				1.00752909	1	0.996577687	1
Germany	Male	131	1	PF	3	Complete	1	Positive	Positive		4.221765914	0	4.221765914	0	Poor
Germany	Male	21	0	PF	3	Incomplete	1	Positive	Negative		4.221765914	0	1.119780972	1	Poor
Germany	Male	41	1	ST	3	Complete	1	Negative	Negative		3.983572895	0	3.983572895	0	Intermediate
Germany	Female	19	0	PF	3	Complete	1	Positive	Negative		4.5229295	0	4.5229295	0	Intermediate
Germany	Female	53	1	PF	2	Complete	1	Positive	Negative		4.213552361	1	1.650924025	1	Good
Germany	Male	23	0	PF	3	Incomplete	1	Positive	Positive		4.197125257	0	4.197125257	0	Poor
Germany	Male	49	1	PF	3	Complete	1	Positive	Negative		1.938398357	0	1.817932923	1	Intermediate
Germany	Male	29	0	PF	3	Complete	1	Positive	Negative		3.854893908	0	3.854893908	0	Intermediate
Germany	Female	223	1	ST	3	Complete	1	Negative	Negative		2.368240931	1	1.467488022	1	Intermediate
Germany	Female	70	1	ST	3	Complete	1	Negative	Positive		1.18275154	0	1.18275154	0	Poor
Germany	Female	68	1	PF	3	Incomplete	1	Positive	Negative		3.37303217	0	3.37303217	0	Poor
Germany	Female	6	0	PF	3	Complete	0	Positive	Negative		1.629021218	1	1.629021218	1	Intermediate
Germany	Female	24	0	ST	3	Complete	1	Negative	Negative		2.110882957	0	2.110882957	0	Intermediate
Germany	Female	77	1	PF	3	Incomplete	1	Positive	Negative		3.646817248	0	3.646817248	0	Poor
Germany	Male	54	1	PF	3	Complete	0	Positive	Negative		3.014373717	0	2.132785763	1	Intermediate
Germany	Male	25	0	PF	3		0	Negative	Negative		1.221081451	1	0.689938398	1
Germany	Male	48	1	PF	2	Complete	1	Positive	Negative		3.189596167	0	3.189596167	0	Good
Germany	Male	108	1	ST	2	Complete	1	Negative	Negative		2.058863792	0	2.058863792	0	Good
Germany	Male	94	1	PF	2	Incomplete	1	Negative	Negative		3.044490075	0	3.044490075	0	Good
Germany	Female	20	0	PF	3	Complete	1	Positive	Positive		2.814510609	0	2.814510609	0	Poor
Germany	Female	45	1	PF	3	Incomplete	1	Positive	Negative		3.835728953	0	3.835728953	0	Poor
Germany	Male	123	1	PF	3	Complete	1	Positive	Negative		2.6091718	0	2.6091718	0	Intermediate
Germany	Female	175	1	PF	2	Complete	1	Negative	Negative		1.675564682	0	1.675564682	0	Good
Germany	Male	18	0	PF	3	Complete	1	Positive	Positive		2.176591376	1	2.165639973	1	Poor
Germany	Male	136	1	ST	3	Complete	1	Negative	Negative		0.993839836	0	0.993839836	0	Intermediate
Germany	Female	130	1	PF	2	Complete	1	Negative	Negative		0.34770705	0	0.34770705	0	Good
Germany	Female	30	0	PF	2	Incomplete	1	Positive	Negative		0.898015058	0	0.898015058	0	Intermediate
Germany	Male	9	0	ST	3	Incomplete	1	Negative	Negative		0.136892539	0	0.136892539	1	Intermediate
Germany	Female	56	1	PF	3	Complete	1	Positive	Negative		0.908966461	0	0.908966461	0	Intermediate
Germany	Male	21	0	PF	3	Complete	1	Positive	Negative		1.785078713	0	1.785078713	0	Intermediate
Germany	Female	12	0	PF	3	Incomplete	1	Positive	Negative		1.875427789	0	1.437371663	1	Poor
Germany	Female	7	0	ST	3	Complete	0	Negative	Negative		2.803559206	0	2.803559206	0	Intermediate
Germany	Male	59	1	PF	3	Incomplete	1	Negative	Negative		2.85284052	0	0.459958932	1	Intermediate
Germany	Male	212	1	ST	3	Complete	1	Negative	Negative		1.084188912	0	1.084188912	0	Intermediate
Germany	Female	148	1	ST	3	Complete	1	Negative	Negative		2.299794661	0	2.299794661	0	Intermediate
Germany	Female	45	1	PF	2	Incomplete	1	Positive	Negative		0.328542094	0	0.328542094	1	Intermediate
Germany	Female	34	0	PF	3	Complete	1	Positive	Negative		2.184804928	0	2.184804928	0	Intermediate
Germany	Female	73	1	PF	3	Complete	1	Negative	Negative		2.203969884	0	2.203969884	0	Good
Germany	Male	27	0	PF	3	Complete	0	Positive	Negative		1.106091718	0	1.106091718	0	Intermediate
Germany	Male	48	1	PF	2	Complete	1	Positive	Negative		2.631074606	0	2.631074606	0	Good
Germany	Male	133	1	PF	3	Complete	1	Negative	Negative		1.201916496	0	1.201916496	0	Good
Germany	Female	23	0	ST	3	Complete		Negative	Negative		0.024640657	0	0.024640657	0
Germany	Male	19	0	PF	3	Complete	1	Positive	Negative		1.9137577	0	1.757700205	1	Intermediate
Germany	Male	60	1	ST	3	Complete	1	Negative	Negative		1.377138946	0	1.377138946	0	Intermediate
Germany	Male	119	1	PF	2	Incomplete	1	Positive	Negative		1.919233402	0	1.919233402	0	Intermediate
Germany	Male	85	1	PF	3	Incomplete		Positive	Positive		1.552361396	0	1.552361396	0
Germany	Female	54	1	PF	3	Complete	1	Positive	Negative		1.092402464	0	1.092402464	0	Intermediate
Germany	Male	112	1	ST	3	Complete	1	Negative	Negative		1.711156742	0	1.711156742	0	Intermediate
Germany	Female	44	1	PF	3		1	Positive	Negative		1.560574949	0	1.560574949	0
Germany	Male	180	1	PF	3	Complete	1	Positive	Negative		1.149897331	0	1.149897331	0	Intermediate
Germany	Male	11	0	ST	3	Incomplete	1	Positive	Negative		2.124572211	0	0.919917864	1	Intermediate
Germany	Female	22	0	ST	3	Incomplete	1	Negative	Negative		1.472963723	0	1.472963723	0	Intermediate
Germany	Male	23	0	PF	3	Incomplete	1	Positive	Negative		0.960985626	0	0.960985626	0	Poor
Germany	Female	5	0	PF	3	Incomplete	0	Positive	Negative		0.517453799	1	0.375085558	1	Poor
Germany	Male	122	1	ST	3	Complete	1	Negative	Negative		1.374401095	0	1.374401095	0	Intermediate
Germany	Female	15	0	PF	3	Complete	1	Positive	Negative		2.149212868	0	2.149212868	0	Intermediate
Germany	Female	24	0	PF	3	Complete	1	Positive	Negative		1.379876797	0	1.379876797	0	Intermediate
Germany	Male	171	1	PF	3	Complete	1	Positive	Positive		1.242984257	0	1.242984257	0	Poor
Germany	Female	17	0	PF	3	Incomplete	1	Positive	Negative		2.151950719	1	1.46201232	1	Poor
Germany	Female	11	0	ST	3	Incomplete	1	Positive	Negative		0.147843943	0	0.147843943	1	Intermediate
Germany	Female	62	1	PF	2	Incomplete	1	Positive	Negative		1.193702943	0	1.193702943	0	Intermediate
Germany	Male	17	0	PF	3	Complete	1	Positive	Negative		1.388090349	0	1.388090349	0	Intermediate
Germany	Male	124	1	ST	3	Complete	1	Negative	Negative		1.270362765	0	1.270362765	0	Intermediate
Germany	Male	68	1	ST	3	Incomplete	1	Negative	Negative		0.511978097	1	0.238193018	1	Intermediate
Germany	Female	162	1	ST	3	Incomplete	1	Negative	Negative		1.234770705	0	1.234770705	0	Intermediate
Germany	Female	72	1	ST	3	Incomplete	1	Negative	Negative		0.027378508	0	0.027378508	0	Intermediate
Germany	Female	48	1	PF	3		0	Positive	Positive		0.539356605	0	0.284736482	1
Germany	Male	72	1	PF	3	Complete	1	Positive	Positive		0.498288843	0	0.498288843	0	Poor
Germany	Male	60	1	PF	3	Incomplete	1	Negative	Positive		0.928131417	0	0.928131417	0	Poor
Germany	Female	54	1	ST	3	Incomplete	1	Negative	Negative		0.752908966	0	0.752908966	0	Intermediate
Germany	Male	94	1	ST	3	Complete	1	Negative	Negative		0.514715948	0	0.514715948	0	Intermediate
Germany	Male	57	1	PF	3	Complete	1	Positive	Positive		1.242984257	1	1.242984257	1	Poor
Germany	Female	33	0	PF	3	Complete	1	Positive	Negative		4.41889117	0	4.41889117	0	Intermediate
Germany	Male	115	1	PF	2	Complete	1	Negative	Negative		0.232717317	0	0.232717317	0	Good
Germany	Male	36	1	ST	3	Complete	1	Positive	Negative		0.202600958	0	0.202600958	0	Good
Germany	Female	83	1	PF	3	Complete	1	Positive	Positive		0.399726215	0	0.399726215	0	Poor
Germany	Male	49	1	PF	3	Complete	1	Positive	Negative		0.443531828	0	0.443531828	0	Intermediate
Germany	Female	18	0	PF	3		1	Positive	Negative		0.265571526	0	0.265571526	0
Germany	Male	5	0	PF	3	Incomplete	0	Positive	Negative		0.156057495	1	0.156057495	1	Poor
Germany	Male	30	0	PF	3	Incomplete	1	Positive	Negative		0.484599589	0	0.484599589	0	Poor
Germany	Male	12	0	PF	3	Complete	1	Positive	Negative		0.197125257	0	0.197125257	0	Intermediate
Germany	Male	132	1	ST	3		1	Positive	Positive		7.822039699	0	7.822039699	0
Germany	Male	13	0	PF	3	Complete	1	Positive	Negative		6.247775496	0	6.247775496	0	Intermediate
Germany	Male	92	1	ST	3	Complete	1	Negative	Negative		7.383983573	0	2.113620808	1	Intermediate
Germany	Male	162	1	ST	3	Complete	1	Negative	Negative		6.475017112	0	6.475017112	0	Intermediate
Germany	Male	19	0	PF	3	Incomplete	1	Positive	Negative		2.527036277	1	2.527036277	1	Poor
Germany	Male	207	1	ST	3	Incomplete	1	Positive	Positive		4.136892539	1	1.70568104	1	Poor
Germany	Male	37	1	PF	2	Complete	0	Positive	Negative		3.728952772	0	0.761122519	1	Good
Germany	Male	131	1	PF	3	Incomplete	1	Negative	Positive		2.480492813	0	2.480492813	0	Poor
Heidelberg	Male	120	1	PF	3	Complete	1	Negative	Negative	0	8.5	0	8.5	0	Good
Heidelberg	Female	96	1	PF	2	Incomplete	1		Negative	0	11	0	11	0
Heidelberg	Male	96	1	PF	3	Incomplete	1	Positive	Negative	0	7.75	1	6	1	Poor
Heidelberg	Male	96	1	ST	3	Complete	1	Positive	Positive	1	4.5	1	2	1	Intermediate
Heidelberg	Male	48	1	PF	2	Incomplete	0	Negative	Negative	0	8.083333333	0	8.083333333	0	Good
Heidelberg	Male	168	1	PF	2	Incomplete	1	Negative	Negative	0	16	0	16	0	Good
Heidelberg	Male	156	1	PF	3	Complete	1	Negative	Negative		7.333333333	0	7.333333333	0	Good
Heidelberg	Female	96	1	ST	3	Incomplete	1	Negative	Positive	1	2.833333333	1	1.833333333	1	Poor
Heidelberg	Male	156	1	PF	3	Complete	1	Negative	Negative		7.333333333	0	7.333333333	0	Good
Heidelberg	Female	36	1	PF	3	Complete	0	Negative	Negative	0	7.166666667	0	6.5	1	Good
Heidelberg	Female	72	1	PF	2	Complete	0		Negative		12	0	12	0
Heidelberg	Male	108	1	PF	3	Incomplete	1	Negative	Positive	0	1.166666667	1	0.666666667	1	Poor
Heidelberg	Male	216	1	PF	3	Complete	1	Negative	Negative		14	0	14	0	Good
Heidelberg	Male	216	1	PF	2	Complete	0	Negative	Negative		9.333333333	0	9.333333333	0	Good
Heidelberg	Male	60	1	PF	2	Incomplete	1	Positive	Positive	0	2	1	1	1	Poor
Heidelberg	Male	36	1	PF	2	Complete	1	Negative	Positive	0	11	1	7.833333333	1	Intermediate
Heidelberg	Male	24	0	PF	3	Incomplete	1	Positive	Negative	0	9	0	4	1	Poor
Heidelberg	Female	72	1	PF	3	Incomplete	1	Positive	Negative	0	9.333333333	1	7.666666667	1	Poor
Heidelberg	Male	192	1	ST	3	Complete	1	Positive	Negative	1	4.25	1	1.5	1	Good
Heidelberg	Male	24	0	PF	2	Complete	0	Positive	Negative	0	17	0	17	0	Good
Heidelberg	Female	60	1	PF	2	Complete	0	Positive	Negative	0	9.333333333	0	9.333333333	0	Good
Heidelberg	Female	132	1	ST	3	Incomplete	1	Negative	Negative		9.666666667	0	9.666666667	0	Intermediate
Heidelberg	Female	144	1	PF	3	Incomplete	1	Negative	Negative	0	7.333333333	0	7.333333333	0	Intermediate
Heidelberg	Female	24	0	PF	3	Incomplete	0	Positive	Negative	0	3	0	3	0	Poor
Heidelberg	Female	36	1	PF	3	Incomplete	0	Positive	Negative	0	3.916666667	1	0.666666667	1	Poor
Heidelberg	Male	60	1	PF	3	Incomplete	1	Positive	Negative	0	7.333333333	0	7.333333333	0	Poor
Heidelberg	Female	156	1	PF	3	Complete	0	Negative	Negative	0	7.833333333	0	7.833333333	0	Good
Heidelberg	Male	48	1	ST	2	Incomplete	0		Positive	1	3.25	1	0.416666667	1
Heidelberg	Male	120	1	ST	3	Incomplete	1	Negative	Positive	1	4	1	1.5	1	Poor
Heidelberg	Female	24	0	ST	3	Complete	0	Negative	Negative	1	1	1	0.416666667	1	Intermediate
Heidelberg	Male	204	1	PF	3	Complete	1	Positive	Positive		4	1	1.833333333	1	Poor
Heidelberg	Male	156	1	PF	3	Complete	1	Positive	Negative	0	7.333333333	0	7.333333333	0	Intermediate
Heidelberg	Male	24	0	PF	3	Incomplete	0	Positive	Negative	0	2.25	1	1.833333333	1	Poor
Heidelberg	Female	144	1	ST	3	Incomplete	1	Positive	Positive	1	7.75	1	4.666666667	1	Poor
Heidelberg	Male	108	1	PF	3	Complete	1		Negative	0	7.25	0	7.25	0
Heidelberg	Male	84	1	PF	3	Complete	1	Negative	Negative	0	7.333333333	1	5.333333333	1	Good
Heidelberg	Female	96	1	ST	3	Incomplete	1	Positive	Negative	1	7	0	6.833333333	1	Intermediate
Heidelberg	Male	192	1	PF	2	Complete	0	Negative	Negative		7	0	7	0	Good
Heidelberg	Female	96	1	ST	3	Complete	1	Positive	Negative	1	6.083333333	0	3.083333333	1	Good
Heidelberg	Male	168	1	PF	2	Incomplete	1	Negative	Negative	0	6.416666667	0	6.416666667	0	Good
Heidelberg	Male	168	1	ST	3	Complete	1	Negative	Negative	1	1	0	1	0	Intermediate
Heidelberg	Female	48	1	ST	2	Complete	0	Negative	Negative		5.833333333	0	5.833333333	0	Good
Heidelberg	Female	132	1	PF	3	Complete	1	Negative	Negative	0	9.333333333	0	5.25	1	Good
Heidelberg	Female	48	1	PF	2	Complete	0		Negative	0	1.833333333	0	1.833333333	0
Heidelberg	Male	96	1	PF	3	Incomplete	1	Positive	Negative	0	6.5	1	3	1	Poor
Heidelberg	Male	132	1	PF	3	Complete	1	Positive	Negative	0	7.333333333	0	7.333333333	0	Intermediate
Heidelberg	Female	60	1	PF	2	Complete	0	Negative	Negative	0	5.583333333	0	5.583333333	0	Good
Heidelberg	Female	84	1	PF	3	Incomplete	1		Positive	0	2.666666667	1	0.75	1
Heidelberg	Female	108	1	ST	2	Complete	0	Positive	Negative	0	6	0	6	0	Good
Heidelberg	Female	72	1	ST	3	Complete	1	Positive	Positive	1	5.666666667	1	2.666666667	1	Intermediate
Heidelberg	Male	216	1	ST	2	Complete	0		Negative		2.666666667	0	2.666666667	0
Heidelberg	Female	96	1	ST	3	Incomplete	1		Negative	1	2.333333333	1	0.25	1
Heidelberg	Male	132	1	ST	3	Complete	1	Negative	Negative	0	6	0	1	1	Intermediate
Heidelberg	Female	180	1	PF	2	Complete	0		Negative	0	5.666666667	0	5.666666667	0
Heidelberg	Male	84	1	PF	3	Incomplete	1	Positive	Negative	0	6.166666667	0	6.166666667	0	Poor
Heidelberg	Female	12	0	PF	3	Complete	1	Positive	Negative	0	6	0	6	0	Intermediate
Heidelberg	Female	168	1	ST	3	Complete	1	Negative	Negative	1	3.666666667	0	3.666666667	0	Intermediate
Heidelberg	Male	60	1	ST	3	Incomplete	1	Negative	Negative	1	1.833333333	0	1.833333333	0	Intermediate
Heidelberg	Male	120	1	PF	3	Complete	1	Positive	Negative	0	3	0	3	0	Intermediate
Heidelberg	Female	192	1	ST	3	Incomplete	1		Positive	1	2.5	0	0.916666667	1
Heidelberg	Female	48	1	PF	3	Incomplete	1		Negative	0	3.583333333	1	2	1
Heidelberg	Male	24	0	ST	3	Incomplete	0	Positive	Negative	1	5.25	0	5.25	0	Intermediate
Heidelberg	Male	36	1	PF	2	Incomplete	0	Negative	Negative	0	1.416666667	1	0.583333333	1	Good
Heidelberg	Male	72	1	ST	3	Complete	1	Negative	Negative	1	3.666666667	0	3.666666667	0	Intermediate
Heidelberg	Female	156	1	PF	3	Incomplete	1		Negative		3.083333333	1	2	1
Heidelberg	Female	24	0	ST	3	Complete	0	Negative	Negative	0	0.833333333	0	0.833333333	0	Intermediate
Heidelberg	Male	36	1	ST	3	Incomplete	0	Negative	Negative	1	4.333333333	0	1.166666667	1	Intermediate
Heidelberg	Male	12	0	ST	3	Complete	0	Negative	Negative	1	1.5	0	1.5	0	Intermediate
Heidelberg	Male	84	1	PF	2	Incomplete	1	Negative	Negative	0	4.416666667	0	0.833333333	1	Good
Heidelberg	Female	84	1	ST	3	Complete	1	Negative	Negative		5.25	0	5.25	0	Intermediate
Heidelberg	Female	36	1	ST	3	Complete	0	Positive	Negative	1	3.166666667	1	1	1	Good
Heidelberg	Male	60	1	PF	3	Incomplete	1	Positive	Negative	0	1.166666667	0	1.166666667	1	Poor
Heidelberg	Male	120	1	PF	2	Complete	0	Negative	Negative		1.833333333	0	1.833333333	0	Good
Heidelberg	Male	12	0	PF	3	Incomplete	0	Positive	Negative	0	3.583333333	0	3.083333333	1	Poor
Heidelberg	Male	144	1	PF	3	Complete	1	Positive	Negative		4.25	0	4.25	0	Intermediate
Heidelberg	Male	156	1	PF	3	Complete	1	Positive	Negative	0	5.25	0	5.25	0	Intermediate
Heidelberg	Female	24	0	ST	3	Incomplete	0	Positive	Negative	1	4	0	3.416666667	1	Intermediate
Heidelberg	Male	24	0	ST	3	Complete	0		Positive	1	4.416666667	0	0.75	1
Heidelberg	Male	156	1	PF	3	Incomplete	1	Positive	Negative		1.833333333	0	0.333333333	1	Poor
Heidelberg	Male	204	1	ST	3	Complete	1		Negative	1	3	0	1	1
Heidelberg	Male	48	1	PF	3	Incomplete	0		Negative	0	2.666666667	1	1.666666667	1
Heidelberg	Male	180	1	ST	3	Complete	1	Positive	Negative	1	1	0	1	0	Good
Heidelberg	Female	96	1	PF	3	Complete	1	Negative	Positive	0	2.333333333	0	0.916666667	1	Intermediate
Heidelberg	Male	132	1	PF	3	Incomplete	1		Negative	0	6.5	0	6	1
Heidelberg	Male	96	1	PF	3	Incomplete	1	Negative	Positive	0	4	0	2.416666667	1	Poor
Heidelberg	Male	60	1	ST	3	Incomplete	1	Positive	Negative	1	3	0	3	0	Intermediate
Heidelberg	Male	204	1	ST	3	Complete	1	Positive	Negative	1	2.666666667	0	2.666666667	0	Good
Heidelberg	Female	60	1	PF	3	Complete	1		Negative	0	1.166666667	0	0.833333333	1
Heidelberg	Male	216	1	PF	3	Complete	1		Positive		4	0	3	1
Heidelberg	Male	12	0	PF	3	Incomplete	0	Positive	Negative	0	1.5	1	1	1	Poor
Heidelberg	Male	192	1	PF	2	Complete	0	Negative	Negative	0	12.66666667	0	12.66666667	0	Good
Heidelberg	Female	96	1	PF	3	Complete	1		Negative	0	3	0	3	0
Heidelberg	Female	36	1	ST	3	Incomplete	0	Positive	Negative	1	1	0	1	0	Intermediate
Heidelberg	Male	108	1	ST	3	Incomplete	1		Negative	1	1.416666667	0	0.833333333	1
Heidelberg	Female	48	1	PF	2	Incomplete	1	Negative	Negative	0	1	0	1	0	Good
Heidelberg	Female	72	1	ST	3	Complete	1	Negative	Negative	1	1.333333333	0	1.333333333	0	Intermediate
Heidelberg	Male	24	0	PF	3	Incomplete	0		Negative	0	1	0	1	0
Heidelberg	Male	72	1	ST	3	Complete	1	Negative	Negative	1	2.666666667	0	2.666666667	0	Intermediate
Heidelberg	Male	168	1	PF	3	Complete	1	Positive	Negative	0	3.916666667	0	3.916666667	0	Intermediate
Heidelberg	Male	108	1	PF	3	Complete	1	Positive	Negative	0	2.333333333	0	2.333333333	0	Intermediate
Heidelberg	Female	12	0	PF	3	Incomplete	0		Negative	0	1.166666667	0	1.166666667	0
Heidelberg	Female	24	0	PF	2	Incomplete	0	Negative	Negative	0	0.75	0	0.5	1	Good
Heidelberg	Male	84	1	ST	3	Incomplete	1	Negative	Negative	1	1.833333333	0	1.833333333	0	Intermediate
Heidelberg	Male	72	1	ST	2	Incomplete	1	Positive	Negative		2.333333333	0	2.333333333	0	Good
Heidelberg	Female	144	1	ST	3	Complete	1		Negative	1	1.833333333	0	1.833333333	0
Heidelberg	Female	96	1	ST	3	Complete	1		Positive	1	1	1	0.916666667	1
Heidelberg	Male	48	1	PF	3	Complete	1	Negative	Negative	0	1.166666667	0	1.166666667	0	Good
Heidelberg	Male	12	0	ST	3	Incomplete	0	Negative	Negative	1	1.416666667	0	1.416666667	0	Intermediate
Heidelberg	Male	60	1	PF	3	Complete	1		Negative	0	2.75	0	2.75	0
Heidelberg	Female	48	1	PF	2	Incomplete	0	Positive	Negative	0	1.75	0	1	1	Intermediate
Heidelberg	Male	12	0	PF	2	Incomplete	0	Positive	Positive	0	1.833333333	0	1.5	1	Poor
Heidelberg	Male	96	1	ST	3	Incomplete	1		Negative	1	1	0	1	0
Heidelberg	Female	84	1	PF	3	Incomplete	1	Positive	Negative	0	3	0	3	0	Poor
Heidelberg	Male	36	1	PF	3	Incomplete	0	Negative	Positive	0	1.916666667	0	1.916666667	0	Poor
Heidelberg	Female	96	1	PF	3	Incomplete	1	Positive	Negative	0	6.083333333	0	6.083333333	0	Poor
Heidelberg	Male	60	1	PF	3	Incomplete	1	Negative	Positive		1.5	0	1.416666667	1	Poor
Heidelberg	Male	48	1	PF	3	Incomplete	0	Negative	Positive	0	1.166666667	0	1	1	Poor
Heidelberg	Female	12	0	PF	3	Incomplete	0	Positive	Negative	0	1.333333333	0	1.333333333	0	Poor
Heidelberg	Female	84	1	ST	2	Complete	0	Negative	Negative		1.166666667	0	1.166666667	0	Good
Heidelberg	Female	156	1	PF	2	Incomplete	1	Negative	Negative	0	2.75	0	2.75	0	Good
Heidelberg	Male	36	1	PF	3	Complete	0	Positive	Negative	0	1.416666667	0	1.416666667	0	Intermediate
Heidelberg	Male	132	1	PF	2	Incomplete	1	Negative	Negative	0	2.5	0	2.5	0	Good
Heidelberg	Male	108	1	PF	3	Complete	1	Positive	Positive	0	3	0	2	1	Poor
Heidelberg	Male	60	1	PF	2	Incomplete	1	Negative	Negative	0	2.25	0	1.416666667	1	Good
Heidelberg	Male	96	1	PF	3	Incomplete	1	Positive	Positive	0	1	0	0.25	1	Poor
Heidelberg	Female	84	1	PF	3	Complete	1	Positive	Positive	0	2.666666667	1	0.666666667	1	Poor
Heidelberg	Female	48	1	ST	3	Incomplete	1	Negative	Negative	0	6.333333333	1	0.75	1	Intermediate
Heidelberg	Male	84	1	PF	3	Incomplete	1	Positive	Negative	0	0.5	0	0.25	1	Poor
Heidelberg	Male	144	1	ST	2	Incomplete	1		Negative		1.833333333	0	1.833333333	0
Heidelberg	Female	48	1	PF	3	Incomplete	1	Positive	Negative	0	1.833333333	0	1.833333333	0	Poor
Heidelberg	Female	168	1	ST	2	Incomplete	1	Positive	Negative		1.25	0	0.75	1	Good
Heidelberg	Male	60	1	PF	2	Complete	0	Positive	Negative	0	1.5	0	1.5	0	Good
Heidelberg	Male	12	0	ST	3	Incomplete	0	Positive	Negative	1	1.5	0	1.333333333	1	Intermediate
Heidelberg	Female	48	1	ST	3	Complete	1	Positive	Negative	1	1.333333333	0	1.333333333	0	Good
Heidelberg	Female	72	1	ST	3	Incomplete	1	Positive	Negative	1	2.333333333	0	2.083333333	1	Intermediate
Heidelberg	Male	36	1	PF	3	Incomplete	0	Negative	Negative	0	1	0	1	0	Intermediate
Heidelberg	Male	12	0	PF	3	Incomplete	0	Positive	Negative	0	1	0	1	0	Poor
Heidelberg	Female	60	1	PF	3	Incomplete	1	Positive	Positive	0	4.416666667	0	0.333333333	1	Poor
Heidelberg	Female	36	1	PF	3	Incomplete	0	Positive	Negative	0	1.083333333	0	1.083333333	0	Poor
Heidelberg	Male	24	0	PF	3	Incomplete	0	Positive	Negative	0	0.666666667	0	0.666666667	0	Poor
Heidelberg	Female	108	1	PF	3	Incomplete	1	Positive	Negative	0	3.833333333	1	2.166666667	1	Poor
Heidelberg	Female	180	1	PF	3	Complete	1	Positive	Negative		3	1	2	1	Intermediate
Heidelberg	Male	48	1	PF	3	Incomplete	0	Negative	Negative	0	0.833333333	0	0.833333333	0	Intermediate
Heidelberg	Male	168	1	ST	3	Complete	1	Negative	Negative		0.833333333	0	0.833333333	0	Intermediate
Heidelberg	Male	132	1	PF	3	Complete	1	Negative	Negative		1	0	1	0	Good
Heidelberg	Male	120	1	PF	2	Complete	0	Positive	Negative	0	1	0	1	0	Good
Heidelberg	Male	24	0	PF	3	Incomplete	0	Positive	Positive	0	0.916666667	0	0.916666667	0	Poor
Heidelberg	Male	132	1	ST	3	Complete	1	Negative	Negative		0.833333333	0	0.833333333	0	Intermediate
Heidelberg	Male	216	1	PF	2	Complete	0	Negative	Negative		9.333333333	0	9.333333333	0	Good
Heidelberg	Male	72	1	ST	3	Complete	1	Positive	Negative	1	1.166666667	0	1.166666667	0	Good
Heidelberg	Male	60	1	PF	3	Incomplete	1	Negative	Negative	0	0.75	0	0.75	0	Intermediate
Heidelberg	Male	12	0	PF	3	Incomplete	0	Negative	Negative	0	0.666666667	0	0.666666667	0	Intermediate
Heidelberg	Male	180	1	PF	3	Complete	1	Positive	Negative	0	0.833333333	0	0.833333333	0	Intermediate
Heidelberg	Male	204	1	ST	3	Complete	1	Negative	Negative	1	0.916666667	0	0.916666667	0	Intermediate
Heidelberg	Female	216	1	PF	3	Incomplete	1	Positive	Negative		1.166666667	0	1.166666667	0	Poor
Heidelberg	Male	24	0	PF	2	Incomplete	0		Negative	0	0.5	0	0.5	0
Heidelberg	Female	48	1	ST	3	Incomplete	1	Negative	Negative		0.583333333	0	0.583333333	0	Intermediate
Heidelberg	Male	36	1	ST	3	Complete	0		Negative		0.5	0	0.5	0
Heidelberg	Female	48	1	PF	2	Incomplete	0	Negative	Positive	0	2.75	0	2.25	1	Intermediate
Heidelberg	Male	72	1	PF	3	Complete	1	Negative	Negative		7.333333333	0	7.333333333	0	Good
Heidelberg	Female	48	1	PF	3	Incomplete	0	Negative	Positive	0	2.166666667	0	1.75	1	Poor
Heidelberg	Female	24	0	ST	3	Incomplete	0	Negative	Negative		0.5	1	0.25	1	Intermediate
Heidelberg	Female	12	0	ST	3	Incomplete	0	Negative	Negative	1	0.333333333	0	0.333333333	0	Intermediate
Heidelberg	Male	12	0	PF	3	Incomplete	0	Positive	Negative	0	0.333333333	0	0.333333333	0	Poor
Heidelberg	Male	132	1	PF	2	Complete	0	Positive	Positive		0.666666667	0	0.666666667	0	Intermediate
Heidelberg	Male	36	1	PF	2	Complete	0	Positive	Negative	0	8.166666667	0	8.166666667	0	Good
Heidelberg	Male	36	1	PF	3	Incomplete	0	Positive	Positive	0	0.5	0	0.5	0	Poor
Heidelberg	Male	132	1	ST	3	Complete	1	Positive	Negative		0.5	0	0.5	0	Good
Heidelberg	Male	36	1	PF	3	Incomplete	0	Positive	Negative	0	1.833333333	0	1.666666667	1	Poor
Heidelberg	Male	36	1	PF	3	Complete	0	Positive	Negative	0	0.333333333	0	0.333333333	0	Intermediate
Heidelberg	Male	132	1	PF	3	Incomplete	1	Negative	Negative	0	0.5	0	0.5	0	Intermediate
Heidelberg	Male	84	1	ST	3	Incomplete	1	Positive	Negative	1	2.5	0	0.333333333	1	Intermediate
Heidelberg	Female	180	1	ST	2	Incomplete	1	Positive	Negative		0.5	0	0.5	0	Good
Heidelberg	Female	12	0	ST	2	Incomplete	0	Positive	Negative		0.666666667	0	0.25	1	Good
Heidelberg	Male	108	1	PF	3	Complete	1	Positive	Negative	0	0.5	0	0.5	0	Intermediate
Heidelberg	Male	36	1	PF	3	Complete	0	Positive	Negative	0	1	0	0.75	1	Intermediate
Heidelberg	Male	36	1	PF	3	Incomplete	0	Negative	Negative	0	0.416666667	0	0.416666667	0	Intermediate
Heidelberg	Female	132	1	PF	3	Complete	1	Negative	Negative		0.666666667	0	0.666666667	0	Good
Heidelberg	Male	24	0	PF	3	Incomplete	0	Negative	Negative	0	0.666666667	0	0.333333333	1	Intermediate
Heidelberg	Female	36	1	ST	3	Incomplete	0	Negative	Negative	0	0.416666667	1	0.25	1	Intermediate
Heidelberg	Female	72	1	ST	3	Complete	1	Negative	Negative	1	0.583333333	1	0.25	1	Intermediate
Heidelberg	Male	60	1	PF	3	Complete	1	Positive	Positive	0	7.333333333	0	6	1	Poor
Heidelberg	Female	192	1	PF	2	Incomplete	1	Negative	Negative	0	11.16666667	0	11.16666667	0	Good
Heidelberg	Male	48	1	PF	3	Complete	1	Negative	Positive	0	7.166666667	1	6	1	Intermediate
Heidelberg	Male	24	0	PF	2	Incomplete	0	Negative	Positive	0	1	1	0.416666667	1	Intermediate
Heidelberg	Male	84	1	ST	3	Complete	1	Negative	Negative	1	6	1	0.583333333	1	Intermediate
Heidelberg	Female	24	0	PF	3	Complete	0		Negative	0	3.166666667	1	1.5	1
Heidelberg	Male	144	1	ST	3	Complete	1		Positive	1	5.25	1	2.25	1
Heidelberg	Male	96	1	PF	3	Complete	1	Positive	Negative	0	8	0	8	0	Intermediate
Heidelberg	Male	36	1	ST	3	Complete	0	Negative	Positive		1.166666667	1	0.5	1	Poor
Heidelberg	Male	84	1	PF	3	Complete	1		Negative	0	2.833333333	1	1	1
Heidelberg	Male	96	1	PF	3	Complete	1	Negative	Negative		7.333333333	0	7.333333333	0	Good
Heidelberg	Female	108	1	PF	2	Complete	0	Positive	Positive	0	4	1	1.666666667	1	Intermediate
Heidelberg	Male	24	0	PF	3	Incomplete	0	Positive	Positive	0	2.833333333	0	2.25	1	Poor
Heidelberg	Female	204	1	PF	2	Incomplete	1	Positive	Negative		7	0	2	1	Intermediate
Heidelberg	Male	72	1	PF	3	Complete	1	Negative	Negative	0	3.083333333	1	2	1	Good
